# Supplementary material for: In Situ Antimicrobial Properties of Sabinene Hydrate, a Secondary Plant Metabolite
Source: Molecules. 2024 Sep 7;29(17):4252. doi: 10.3390/molecules29174252 (PMC11396819; doi:10.3390/molecules29174252)
Supplement: Supplementary file 1 [file molecules-29-04252-s001.zip]

Archive with 1 entries (1 files):
- molecules-3162978-supplementary.pdf
